# Supplementary material for: Surface Properties of Graffiti Coatings on Sensitive Surfaces Concerning Their Removal with Formulations Based on the Amino-Acid-Type Surfactants
Source: Molecules. 2023 Feb 20;28(4):1986. doi: 10.3390/molecules28041986 (PMC9958821; doi:10.3390/molecules28041986)
Supplement: Supplementary file 1 [file molecules-28-01986-s001.zip]

Archive with 1 entries (1 files):
- molecules-2218290-supplementary.pdf
